# Supplementary material for: Distribution of Benthesicymus tanneri Faxon, 1893 (Dendrobranchiata, Benthesicymidae) off the west coast of Mexico and notes on its morphology
Source: Zookeys. 2015 Jan 20;(473):119–36. doi: 10.3897/zookeys.473.8956 (PMC4304042; doi:10.3897/zookeys.473.8956)
Supplement: XML Treatment for Benthesicymus tanneri [file zookeys.473.8956-treatment1.xml]

<!DOCTYPE tp:taxon-treatment
  PUBLIC "-//TaxonX//DTD Taxonomic Treatment Publishing DTD v0 20100105//EN" "tax-treatment-NSO.dtd">
<tp:taxon-treatment xmlns:tp="http://www.plazi.org/taxpub"><tp:treatment-meta><kwd-group><label>Taxon classification</label><kwd><named-content content-type="kingdom">Animalia</named-content></kwd><kwd><named-content content-type="order">Decapoda</named-content></kwd><kwd><named-content content-type="family">Benthesicymidae</named-content></kwd></kwd-group><mixed-citation publication-type="journal"><person-group><name><surname>Hendrickx</surname><given-names>Michel E.</given-names></name><name><surname>Papiol</surname><given-names>Vanesa</given-names></name></person-group><article-title>Distribution of <italic><tp:taxon-name><tp:taxon-name-part taxon-name-part-type="genus">Benthesicymus</tp:taxon-name-part> <tp:taxon-name-part taxon-name-part-type="species">tanneri</tp:taxon-name-part></tp:taxon-name></italic> Faxon, 1893 (<tp:taxon-name><tp:taxon-name-part taxon-name-part-type="suborder">Dendrobranchiata</tp:taxon-name-part></tp:taxon-name>, <tp:taxon-name><tp:taxon-name-part taxon-name-part-type="family">Benthesicymidae</tp:taxon-name-part></tp:taxon-name>) off the west coast of Mexico and notes on its morphology</article-title><source>Zookeys</source><day>20</day><month>1</month><year>2015</year><volume>2015</volume><issue>473</issue><fpage>119</fpage><lpage>136</lpage><pub-id pub-id-type="doi">10.3897/zookeys.473.8956</pub-id></mixed-citation></tp:treatment-meta><tp:nomenclature><tp:taxon-name>
                            <tp:taxon-name-part taxon-name-part-type="genus">Benthesicymus</tp:taxon-name-part>
                            <tp:taxon-name-part taxon-name-part-type="species">tanneri</tp:taxon-name-part>
                        </tp:taxon-name><tp:taxon-authority>Faxon, 1893</tp:taxon-authority><xref ref-type="fig" rid="F2">Figures 2</xref><xref ref-type="fig" rid="F3">, 3</xref><xref ref-type="fig" rid="F4">, 4</xref><xref ref-type="fig" rid="F5">, 5</xref><xref ref-type="fig" rid="F6">, 6</xref></tp:nomenclature><tp:treatment-sec sec-type="Material examined"><title>Material examined.</title><p>Specimens of <italic><tp:taxon-name><tp:taxon-name-part taxon-name-part-type="genus">Benthesicymus</tp:taxon-name-part> <tp:taxon-name-part taxon-name-part-type="species">tanneri</tp:taxon-name-part></tp:taxon-name></italic> were collected in 44 of the 228 stations visited during the survey (Figure <xref ref-type="fig" rid="F1">1</xref>).</p><fig id="F1" position="float" orientation="portrait"><label>Figure 1.</label><caption><p>Localities in the Mexican Pacific where <italic><tp:taxon-name><tp:taxon-name-part taxon-name-part-type="genus">Benthesicymus</tp:taxon-name-part> <tp:taxon-name-part taxon-name-part-type="species">tanneri</tp:taxon-name-part></tp:taxon-name></italic> Faxon, 1893 has been collected, including the TALUD project sampling stations and the localities corresponding to the type material collected during the “Albatross” cruises and used by <xref ref-type="bibr" rid="B10">Faxon (1893)</xref>.</p></caption><graphic xmlns:xlink="http://www.w3.org/1999/xlink" xlink:href="zookeys-473-119-g001.jpg" position="float" orientation="portrait" xlink:type="simple" id="oo_37163.jpg"/></fig><p>TALUD III. Material reported by <xref ref-type="bibr" rid="B17">Hendrickx (2001)</xref>. Additional material. St. 14A (<named-content xmlns:xlink="http://www.w3.org/1999/xlink" content-type="dwc:verbatimCoordinates" xlink:type="simple">24°38'48"N; 108°26'54"W</named-content>), Aug 19, 1991, 1M (CL 32.5 mm), AD, 1016–1020 (EMU-4418); St. 14B (<named-content xmlns:xlink="http://www.w3.org/1999/xlink" content-type="dwc:verbatimCoordinates" xlink:type="simple">24°39'12"N; 108°37'48"W</named-content>), Aug. 19, 1991, 1F (CL 31.9 mm), AD, 1188–1208 m (EMU-2609); St. 17 (<named-content xmlns:xlink="http://www.w3.org/1999/xlink" content-type="dwc:verbatimCoordinates" xlink:type="simple">24°33'0"N; 108°50'54"W</named-content>), Aug 19, 1991, 1M (CL 22.1 mm), AD, 770 m (EMU-4417); St. 24A (<named-content xmlns:xlink="http://www.w3.org/1999/xlink" content-type="dwc:verbatimCoordinates" xlink:type="simple">25°45'12"N; 109°46'48"W</named-content>), Aug 24, 1991, 2M (CL 29.0–30.8 mm), AD, 1027–1060 m (EMU-100).</p><p>TALUD IV. Material reported by <xref ref-type="bibr" rid="B17">Hendrickx (2001)</xref>.</p><p>TALUD V, St. 5 (<named-content xmlns:xlink="http://www.w3.org/1999/xlink" content-type="dwc:verbatimCoordinates" xlink:type="simple">22°0'57"N; 106°40'0"W</named-content>), Dec 13, 2000, 1F (CL 36.3 mm), BS, 1515–1620 m (EMU-5540-A); St. 6 (<named-content xmlns:xlink="http://www.w3.org/1999/xlink" content-type="dwc:verbatimCoordinates" xlink:type="simple">22°N; 106°48'5"W</named-content>), Dec 13, 2000, 1F (CL 41.1 mm), BS, 1950–2010 m (EMU-5540-B); St. 19 (<named-content xmlns:xlink="http://www.w3.org/1999/xlink" content-type="dwc:verbatimCoordinates" xlink:type="simple">23°17'30"N; 107°29'51"W</named-content>), Dec 15, 2000, 1M (CL 31.1 mm), 3F (CL 29.1–36 mm), BS, 1180–1200 m (EMU-5523-A); St. 26 (<named-content xmlns:xlink="http://www.w3.org/1999/xlink" content-type="dwc:verbatimCoordinates" xlink:type="simple">24°15'18"N; 108°24'6"W</named-content>), Dec 16, 2000, 2M (CL 29–30.7 mm), 2F (CL 32–34.2 mm), BS, 1280–1310 m (EMU-5523-B).</p><!--PageBreak--><p>TALUD VI, St. 12 (<named-content xmlns:xlink="http://www.w3.org/1999/xlink" content-type="dwc:verbatimCoordinates" xlink:type="simple">23°18'36"N; 107°26'56"W</named-content>), Mar 14, 2001, 1M (CL 32.5 mm), 1F (CL 34.8 mm), BS, 1050–1160 m (EMU-5539-A); St. 19 (<named-content xmlns:xlink="http://www.w3.org/1999/xlink" content-type="dwc:verbatimCoordinates" xlink:type="simple">24°16'24"N; 108°24'18"W</named-content>), Mar 15, 2001, 1F (CL 50.4 mm), BS, 1160–1200 m (EMU-5539-B); St. 26 (<named-content xmlns:xlink="http://www.w3.org/1999/xlink" content-type="dwc:verbatimCoordinates" xlink:type="simple">24°56'18"N; 109°6'42"W</named-content>), Mar 16, 2001, 1M (CL 33.4 mm), 1F (CL 25.2 mm), BS, 1190–1270 m (EMU-5997-A); St. 27 (<named-content xmlns:xlink="http://www.w3.org/1999/xlink" content-type="dwc:verbatimCoordinates" xlink:type="simple">25°1'12"N; 109°11'36"W</named-content>), Mar 16, 2001, 1F (CL 32.3 mm), BS, 1580–1600 m (EMU-5539-C); St. 34 (<named-content xmlns:xlink="http://www.w3.org/1999/xlink" content-type="dwc:verbatimCoordinates" xlink:type="simple">25°43'50"N; 109°53'59"W</named-content>), Mar 17, 2001, 1M (CL 31.9 mm), 2F (CL 3025–33.6 mm), BS, 1240–1270 m (EMU-5997-B), and 7M (CL 31.4–34.8 mm), 12F (CL 30.5–42.5 mm), and 3 unsexed specimens (14.5–21.4 mm).</p><p>TALUD VII, St. 4 (<named-content xmlns:xlink="http://www.w3.org/1999/xlink" content-type="dwc:verbatimCoordinates" xlink:type="simple">22°3'18"N; 106°34'42"W</named-content>), Jun 5, 2001, 1F (CL 37.8 mm), BS, 1190 m (EMU-5541); St. 19 (<named-content xmlns:xlink="http://www.w3.org/1999/xlink" content-type="dwc:verbatimCoordinates" xlink:type="simple">24°16'12"N; 108°23'42"W</named-content>), Jun 7, 2001, 1M (CL 11.2 mm) and 1F (CL 34.7 mm), BS, 1160–1180 m (EMU-6004-A); St. 33B (<named-content xmlns:xlink="http://www.w3.org/1999/xlink" content-type="dwc:verbatimCoordinates" xlink:type="simple">26°6'30"N; 110°6'42"W</named-content>), Jun 9, 2001, 1F (CL 23.0 mm), BS, 1260–1300 m (EMU-6004-B).</p><p>TALUD VIII, St. 10 (<named-content xmlns:xlink="http://www.w3.org/1999/xlink" content-type="dwc:verbatimCoordinates" xlink:type="simple">24°58'12"N; 110°16'6"W</named-content>), Apr 17, 2005, 1M (CL 30.4 mm), and 1F (CL 11.2 mm), BS, 1500 m (EMU-8143); St. 3 (<named-content xmlns:xlink="http://www.w3.org/1999/xlink" content-type="dwc:verbatimCoordinates" xlink:type="simple">24°32'36"N; 109°30'30"W</named-content>), Apr 16, 2005, 2M (CL 31.9–34.7 mm), 3F (CL 29.2–35.7 mm), BS, 1100 m (EMU-8147).</p><!--PageBreak--><p>TALUD IX, St. 20B (<named-content xmlns:xlink="http://www.w3.org/1999/xlink" content-type="dwc:verbatimCoordinates" xlink:type="simple">25°58'7"N; 110°40'4"W</named-content>), Nov 14, 2005, 2F (CL 33.7–36.2 mm), BS, 1229–1343 m (EMU-8236).</p><p>TALUD X, St. 10 (<named-content xmlns:xlink="http://www.w3.org/1999/xlink" content-type="dwc:verbatimCoordinates" xlink:type="simple">27°50'5"N; 112°10'7"W</named-content>), Feb 10, 2007, 1F (CL 32.3 mm), BS, 1399–1422 m (EMU-8030); St. 18 (<named-content xmlns:xlink="http://www.w3.org/1999/xlink" content-type="dwc:verbatimCoordinates" xlink:type="simple">27°9'6"N; 111°46'54"W</named-content>), Feb 12, 2007, 1F (CL 31.3 mm), BS, 1526 m (EMU-8118); St. 30 (<named-content xmlns:xlink="http://www.w3.org/1999/xlink" content-type="dwc:verbatimCoordinates" xlink:type="simple">26°36'50"N; 110°21'10"W</named-content>), Feb 15, 2007, 1M (CL 29.9 mm), BS, 1203–1213 m (EMU-8203).</p><p>TALUD XII, St. 5 (<named-content xmlns:xlink="http://www.w3.org/1999/xlink" content-type="dwc:verbatimCoordinates" xlink:type="simple">16°58'28"N; 100°55'20"W</named-content>), Mar 28, 2008, 1F (CL 53.3 mm), BS, 1925–1977 m (EMU-8872); St. 9 (<named-content xmlns:xlink="http://www.w3.org/1999/xlink" content-type="dwc:verbatimCoordinates" xlink:type="simple">17°10'15"N; 101°37'23"W</named-content>), Mar 28, 2008, 6F (CL 30.1–35.3 mm), BS, 1392–1420 m (EMU-8874); St. 10 (<named-content xmlns:xlink="http://www.w3.org/1999/xlink" content-type="dwc:verbatimCoordinates" xlink:type="simple">17°11'18"N; 101°28'30"W</named-content>), Mar 29, 2008, 3F (CL 21.1–38.7 mm), BS, 1180–1299 m (EMU-10500); St. 13 (<named-content xmlns:xlink="http://www.w3.org/1999/xlink" content-type="dwc:verbatimCoordinates" xlink:type="simple">17°45'16"N; 102°0'29"W</named-content>), Mar 30, 2008, 1F (CL 30 mm), BS, 1198 m (EMU-8904); St. 28 (<named-content xmlns:xlink="http://www.w3.org/1999/xlink" content-type="dwc:verbatimCoordinates" xlink:type="simple">18°50'19"N; 104°34'14"W</named-content>), Apr 2, 2008, 1F (CL, 38.1 mm), BS, 1101–1106 m (EMU-10499); St. 29 (<named-content xmlns:xlink="http://www.w3.org/1999/xlink" content-type="dwc:verbatimCoordinates" xlink:type="simple">19°19'37"N; 105°26'20"W</named-content>), Apr 2, 2008, 1F (CL 44.7 mm), BS, 1609–1643 m (EMU-8873).</p><p>TALUD XV, St. 1 (<named-content xmlns:xlink="http://www.w3.org/1999/xlink" content-type="dwc:verbatimCoordinates" xlink:type="simple">23°18'40"N; 111°19'37"W</named-content>), Aug 4, 2012, 1F (CL 40.2 mm), BS, 750–850 m (EMU-10435); same station, 5M (CL 17.9–29.1 mm) and 7F (CL 25.3–41.1 mm), BS, 750–850 m (EMU-10434); St. 2 (<named-content xmlns:xlink="http://www.w3.org/1999/xlink" content-type="dwc:verbatimCoordinates" xlink:type="simple">23°12'2"N; 111°20'50"W</named-content>), Aug 4, 2012, 4M (CL 32–33.9 mm), 5F (CL 23.2–40.6 mm) and 1Juv. (CL 12.4 mm), BS, 1118–1150 m (EMU-10436); St. 3 (<named-content xmlns:xlink="http://www.w3.org/1999/xlink" content-type="dwc:verbatimCoordinates" xlink:type="simple">23°9'N; 111°20'W</named-content>), Aug 4, 2012, 1F (CL 36.4 mm), BS, 1395–1465 m (EMU-10433); St. 5C (<named-content xmlns:xlink="http://www.w3.org/1999/xlink" content-type="dwc:verbatimCoordinates" xlink:type="simple">23°16'42"N; 110°54'55"W</named-content>), Aug 5, 2012, 8M (CL 20.5–35.5 mm), BS, 980–1036 m (EMU-10496-A); same station 25F (CL 20.3–40.5 mm), 1M (CL 13.4 mm), BS, 980–1036 m (EMU-10496-B); St. 5F (<named-content xmlns:xlink="http://www.w3.org/1999/xlink" content-type="dwc:verbatimCoordinates" xlink:type="simple">22°58'15"N; 110°40'17"W</named-content>), Aug 5, 2012, 1F (CL 39.3 mm), BS, 1035–1108 m (EMU-10432); St. 8 (<named-content xmlns:xlink="http://www.w3.org/1999/xlink" content-type="dwc:verbatimCoordinates" xlink:type="simple">24°25'48"N; 112°38'6"W</named-content>), Jul 30, 2012, 1M (CL 29.8 mm), 3F (CL 23.2–41.1 mm), BS, 1212–1235 m (EMU-10431); St. 24 (<named-content xmlns:xlink="http://www.w3.org/1999/xlink" content-type="dwc:verbatimCoordinates" xlink:type="simple">27°5'42"N; 114°35'30"W</named-content>), Aug 1, 2012, 2F (CL 25–32.6 mm), BS, 772–786 m (EMU-10430).</p><p>TALUD XVI-B, St. 3 (<named-content xmlns:xlink="http://www.w3.org/1999/xlink" content-type="dwc:verbatimCoordinates" xlink:type="simple">28°42'36"N; 115°50'42"W</named-content>), May 23, 2014, 2F (CL 30.1–31.0 mm), BS, 1350–1365 m (EMU-10623) St. 6 (<named-content xmlns:xlink="http://www.w3.org/1999/xlink" content-type="dwc:verbatimCoordinates" xlink:type="simple">29°08'9"N; 115°33'25"W</named-content>), May 24, 2014, 10M (CL 16.4–29.9 mm) and 9F (CL 16.7–29.5 mm), BS, 1004–1102 m (EMU-10498); St. 8 (<named-content xmlns:xlink="http://www.w3.org/1999/xlink" content-type="dwc:verbatimCoordinates" xlink:type="simple">29°23'28"N; 115°45'W</named-content>), May 31, 2014, 1M (CL 35.4 mm), 1F (CL 27 mm), BS, 1416–1480 m (EMU-10438); St. 16 (<named-content xmlns:xlink="http://www.w3.org/1999/xlink" content-type="dwc:verbatimCoordinates" xlink:type="simple">29°51'N; 116°9'W</named-content>), May 29, 2014, 4F (CL 23.2–37.2 mm), BS, 1425–1360 m (EMU-10441); St. 23 (<named-content xmlns:xlink="http://www.w3.org/1999/xlink" content-type="dwc:verbatimCoordinates" xlink:type="simple">30°56'N; 116°40'33"W</named-content>), May 27, 2014, 1M (CL 33.3 mm), 2F (CL 30.1–32.7 mm), BS, 1296–1340 m (EMU-10439); St. 26 (<named-content xmlns:xlink="http://www.w3.org/1999/xlink" content-type="dwc:verbatimCoordinates" xlink:type="simple">31°46'3"N; 116°58'12"W</named-content>), May 26, 2014, 1F (CL 31.4 mm), BS, 982–989 m (EMU-10437); St. 27 (<named-content xmlns:xlink="http://www.w3.org/1999/xlink" content-type="dwc:verbatimCoordinates" xlink:type="simple">31°42'21"N; 117°13'W</named-content>), May 27, 2014, BS, 1394–1397 m, 1F (CL 34.7 mm) (EMU-10440) and 1 F (CL 30.5 mm) (EMU-10497).</p></tp:treatment-sec><tp:treatment-sec sec-type="Size and sex"><title>Size and sex.</title><p>With 187 specimens available (61 males, CL 11.2–35.5 mm; 122 females, CL 16.7–53.3 mm; 3 unsexed; and 1 juvenile, CL 12.4) (M:F = 1:2), the collection of <!--PageBreak--><italic><tp:taxon-name><tp:taxon-name-part taxon-name-part-type="genus">Benthesicymus</tp:taxon-name-part> <tp:taxon-name-part taxon-name-part-type="species">tanneri</tp:taxon-name-part></tp:taxon-name></italic> from off western Mexico came from 44 stations and is the largest available to date for this species (Figure <xref ref-type="fig" rid="F1">1</xref>). The largest specimens measured 103 mm (male; TALUD XV, St. 5C) and 116 mm (female; TALUD XII, St. 5) total length, the latter constituting the largest specimen collected to date. The size of individuals differed across sexes (Mann-Whitney <italic>U</italic> test, <italic>U</italic>=2058.00, <italic>p</italic>&lt;0.001) with females growing larger than males (Figure <xref ref-type="fig" rid="F2">2</xref>).</p><fig id="F2" position="float" orientation="portrait"><label>Figure 2.</label><caption><p>Carapace length distribution of <italic><tp:taxon-name><tp:taxon-name-part taxon-name-part-type="genus">Benthesicymus</tp:taxon-name-part> <tp:taxon-name-part taxon-name-part-type="species">tanneri</tp:taxon-name-part></tp:taxon-name></italic> Faxon, 1893, by sex. White, juveniles; grey, males; black, females.</p></caption><graphic xmlns:xlink="http://www.w3.org/1999/xlink" xlink:href="zookeys-473-119-g002.jpg" position="float" orientation="portrait" xlink:type="simple" id="oo_37164.jpg"/></fig></tp:treatment-sec><tp:treatment-sec sec-type="Geographic and bathymetric distributions"><title>Geographic and bathymetric distributions.</title><p>The syntype series, collected by the “Albatross”, contained 56 males and 78 females (134 specimens) from 22 lots captured over a wide latitudinal range (1°3'S to 27°34'N), and included material from 4 stations in Mexico: off Acapulco and Islas Tres Marías, and in the vicinity of Guaymas (Figure <xref ref-type="fig" rid="F1">1</xref>). We are not aware of further material collected off western Mexico.</p><p>According to <xref ref-type="bibr" rid="B42">Wicksten (1989)</xref>, <xref ref-type="bibr" rid="B34">Retamal and Jara (2002)</xref> and <xref ref-type="bibr" rid="B45">Wicksten and Hendrickx (2003)</xref>, <italic><tp:taxon-name><tp:taxon-name-part taxon-name-part-type="genus">Benthesicymus</tp:taxon-name-part> <tp:taxon-name-part taxon-name-part-type="species">tanneri</tp:taxon-name-part></tp:taxon-name></italic> is known from San Diego, California, USA, to Chile. The material currently examined slightly increases the distributional range of <italic><tp:taxon-name><tp:taxon-name-part taxon-name-part-type="genus">Benthesicymus</tp:taxon-name-part> <tp:taxon-name-part taxon-name-part-type="species">tanneri</tp:taxon-name-part></tp:taxon-name></italic> within the Gulf of California to the north, and indicates that <italic><tp:taxon-name><tp:taxon-name-part taxon-name-part-type="genus">Benthesicymus</tp:taxon-name-part> <tp:taxon-name-part taxon-name-part-type="species">tanneri</tp:taxon-name-part></tp:taxon-name></italic> occurs all along the west coast of the Baja California Peninsula where it had not been reported previously (Figure <xref ref-type="fig" rid="F1">1</xref>). In the Mexican Pacific it is a widely distributed and frequently captured species.</p><p>The material examined herein was collected between 750 and 2010 m depth with bottom sampling gear. One specimen (TALUD III, St. 17) was collected with a mid-water trawl hauled from surface to 770 m depth, in a locality where total depth was 1560 m. All species of <italic><tp:taxon-name><tp:taxon-name-part taxon-name-part-type="genus">Benthesicymus</tp:taxon-name-part></tp:taxon-name></italic> occur in deep water and the general depth range for <italic><tp:taxon-name><tp:taxon-name-part taxon-name-part-type="genus">Benthesicymus</tp:taxon-name-part> <tp:taxon-name-part taxon-name-part-type="species">tanneri</tp:taxon-name-part></tp:taxon-name></italic> is 606–2422 m (Table <xref ref-type="table" rid="T1">1</xref>) (<xref ref-type="bibr" rid="B42">Wicksten 1989</xref>).</p><table-wrap id="T1" position="float" orientation="portrait"><label>Table 1.</label><caption><p>Currently known distribution, depth range and maximum size for the species of <italic><tp:taxon-name><tp:taxon-name-part taxon-name-part-type="genus">Benthesicymus</tp:taxon-name-part></tp:taxon-name></italic> worldwide. Species list updated according to <xref ref-type="bibr" rid="B12">Fransen and De Grave (2014)</xref>. MW, midwater trawl; BT, benthic trawl; IK, Isaac Kid midwater trawl; AT, Agassiz (benthic) trawl.</p></caption><table rules="all"><tbody><tr><th rowspan="1" colspan="1">Species</th><th rowspan="1" colspan="1">Distribution</th><th rowspan="1" colspan="1">Depth range</th><th rowspan="1" colspan="1">Size</th><th rowspan="1" colspan="1">Source</th></tr><tr><td rowspan="1" colspan="1"><italic><tp:taxon-name><tp:taxon-name-part taxon-name-part-type="genus">Benthesicymus</tp:taxon-name-part> <tp:taxon-name-part taxon-name-part-type="species">altus</tp:taxon-name-part></tp:taxon-name></italic> Spence Bate, 1881</td><td rowspan="1" colspan="1">Eastern, central and western Pacific; Atlantic and Indian Oceans</td><td rowspan="1" colspan="1">485 m (MW); 916–4089 m; 4130 m (BT)</td><td rowspan="1" colspan="1">CL 23.5 mm; TL 120 mm</td><td rowspan="1" colspan="1"><xref ref-type="bibr" rid="B38">Spence Bate 1881</xref>; <xref ref-type="bibr" rid="B42">Wicksten 1989</xref>; <xref ref-type="bibr" rid="B23">Kikuchi and Nemoto 1991</xref>, <xref ref-type="bibr" rid="B13">Guzman and Wicksten 2000</xref>; <xref ref-type="bibr" rid="B45">Wicksten and Hendrickx 2003</xref></td></tr><tr><td rowspan="1" colspan="1"><italic><tp:taxon-name><tp:taxon-name-part taxon-name-part-type="genus">Benthesicymus</tp:taxon-name-part> <tp:taxon-name-part taxon-name-part-type="species">armatus</tp:taxon-name-part></tp:taxon-name></italic> MacGilchrist, 1905</td><td rowspan="1" colspan="1">Arabian Sea</td><td rowspan="1" colspan="1">2753 m</td><td rowspan="1" colspan="1">TL 157 mm</td><td rowspan="1" colspan="1"><xref ref-type="bibr" rid="B25">MacGilchrist 1905</xref></td></tr><tr><td rowspan="1" colspan="1"><italic><tp:taxon-name><tp:taxon-name-part taxon-name-part-type="genus">Benthesicymus</tp:taxon-name-part> <tp:taxon-name-part taxon-name-part-type="species">bartletti</tp:taxon-name-part></tp:taxon-name></italic> S. I. Smith, 1882</td><td rowspan="1" colspan="1">Atlantic, eastern Indian and western Pacific Oceans</td><td rowspan="1" colspan="1">600–5777 m</td><td rowspan="1" colspan="1">CL 34.2 mm; TL 115 mm</td><td rowspan="1" colspan="1"><xref ref-type="bibr" rid="B5">Crosnier 1978</xref>; <xref ref-type="bibr" rid="B9">D’incao 1998</xref>; <xref ref-type="bibr" rid="B40">Tiefenbacher 2001</xref></td></tr><tr><td rowspan="1" colspan="1"><italic><tp:taxon-name><tp:taxon-name-part taxon-name-part-type="genus">Benthesicymus</tp:taxon-name-part> <tp:taxon-name-part taxon-name-part-type="species">brasiliensis</tp:taxon-name-part></tp:taxon-name></italic> Spence Bate, 1881</td><td rowspan="1" colspan="1">Atlantic, southern Pacific</td><td rowspan="1" colspan="1">600–4720 m</td><td rowspan="1" colspan="1">TL 152 mm</td><td rowspan="1" colspan="1"><xref ref-type="bibr" rid="B38">Spence Bate 1881</xref>; <xref ref-type="bibr" rid="B40">Tiefenbacher 2001</xref></td></tr><tr><td rowspan="1" colspan="1"><italic><tp:taxon-name><tp:taxon-name-part taxon-name-part-type="genus">Benthesicymus</tp:taxon-name-part> <tp:taxon-name-part taxon-name-part-type="species">cereus</tp:taxon-name-part></tp:taxon-name></italic> Burkenroad, 1936</td><td rowspan="1" colspan="1">Atlantic</td><td rowspan="1" colspan="1">1645–1727 m</td><td rowspan="1" colspan="1">CL 25 mm; TL 76 mm</td><td rowspan="1" colspan="1"><xref ref-type="bibr" rid="B2">Burkenroad 1936</xref></td></tr><tr><td rowspan="1" colspan="1"><italic><tp:taxon-name><tp:taxon-name-part taxon-name-part-type="genus">Benthesicymus</tp:taxon-name-part> <tp:taxon-name-part taxon-name-part-type="species">crenatus</tp:taxon-name-part></tp:taxon-name></italic> Spence Bate, 1881 (type species)</td><td rowspan="1" colspan="1">Northwestern and central Pacific</td><td rowspan="1" colspan="1">3530 m (BT); 3530–6350 m; 5469–9726 m</td><td rowspan="1" colspan="1">TL 200 mm</td><td rowspan="1" colspan="1"><xref ref-type="bibr" rid="B38">Spence Bate 1881</xref>; <xref ref-type="bibr" rid="B24">Komai and Komatsu 2009</xref>; <xref ref-type="bibr" rid="B20">Jamieson et al. 2009</xref></td></tr><tr><td rowspan="1" colspan="1"><italic><tp:taxon-name><tp:taxon-name-part taxon-name-part-type="genus">Benthesicymus</tp:taxon-name-part> <tp:taxon-name-part taxon-name-part-type="species">howensis</tp:taxon-name-part></tp:taxon-name></italic> Dall, 2001</td><td rowspan="1" colspan="1">Western Pacific</td><td rowspan="1" colspan="1">1325 m</td><td rowspan="1" colspan="1">CL 24.0 mm</td><td rowspan="1" colspan="1"><xref ref-type="bibr" rid="B7">Dall 2001</xref></td></tr><tr><td rowspan="1" colspan="1"><italic><tp:taxon-name><tp:taxon-name-part taxon-name-part-type="genus">Benthesicymus</tp:taxon-name-part> <tp:taxon-name-part taxon-name-part-type="species">investigatoris</tp:taxon-name-part></tp:taxon-name></italic> Alcock &amp; Anderson, 1899</td><td rowspan="1" colspan="1">Indo-West Pacific; SW Pacific</td><td rowspan="1" colspan="1">0–1300 (IK); 1213 (AT); 580–1690 m</td><td rowspan="1" colspan="1">CL 27.5 mm; TL 89.5 mm</td><td rowspan="1" colspan="1"><xref ref-type="bibr" rid="B22">Kensley 1977</xref>; <xref ref-type="bibr" rid="B23">Kikuchi and Nemoto 1991</xref>; <xref ref-type="bibr" rid="B7">Dall 2001</xref>; <xref ref-type="bibr" rid="B35">Retamal and Moyano 2010</xref></td></tr><tr><td rowspan="1" colspan="1"><italic><tp:taxon-name><tp:taxon-name-part taxon-name-part-type="genus">Benthesicymus</tp:taxon-name-part> <tp:taxon-name-part taxon-name-part-type="species">iridescens</tp:taxon-name-part></tp:taxon-name></italic> Spence Bate, 1881</td><td rowspan="1" colspan="1">Atlantic Ocean</td><td rowspan="1" colspan="1">3890–6500 m</td><td rowspan="1" colspan="1">TL 150 mm; CL 47 mm</td><td rowspan="1" colspan="1"><xref ref-type="bibr" rid="B38">Spence Bate 1881</xref>; <xref ref-type="bibr" rid="B6">Crosnier 1985</xref>; <xref ref-type="bibr" rid="B40">Tiefenbacher 2001</xref></td></tr><tr><td rowspan="1" colspan="1"><italic><tp:taxon-name><tp:taxon-name-part taxon-name-part-type="genus">Benthesicymus</tp:taxon-name-part> <tp:taxon-name-part taxon-name-part-type="species">laciniatus</tp:taxon-name-part></tp:taxon-name></italic> Rathbun, 1906</td><td rowspan="1" colspan="1">Eastern Pacific</td><td rowspan="1" colspan="1">1471–3393 m</td><td rowspan="1" colspan="1">CL 42.6 mm</td><td rowspan="1" colspan="1"><xref ref-type="bibr" rid="B43">Wicksten 2004</xref></td></tr><tr><td rowspan="1" colspan="1"><italic><tp:taxon-name><tp:taxon-name-part taxon-name-part-type="genus">Benthesicymus</tp:taxon-name-part> <tp:taxon-name-part taxon-name-part-type="species">seymouri</tp:taxon-name-part></tp:taxon-name></italic> Tirmizi, 1960</td><td rowspan="1" colspan="1">Indian Ocean</td><td rowspan="1" colspan="1">1789–3716 m</td><td rowspan="1" colspan="1">CL 40–59 mm</td><td rowspan="1" colspan="1"><xref ref-type="bibr" rid="B6">Crosnier 1985</xref>; <xref ref-type="bibr" rid="B31">Pérez-Farfante and Kensley 1997</xref></td></tr><tr><td rowspan="1" colspan="1"><italic><tp:taxon-name><tp:taxon-name-part taxon-name-part-type="genus">Benthesicymus</tp:taxon-name-part> <tp:taxon-name-part taxon-name-part-type="species">strabus</tp:taxon-name-part></tp:taxon-name></italic> Burkenroad, 1936</td><td rowspan="1" colspan="1">Pacific Ocean</td><td rowspan="1" colspan="1">3530 m (BT)</td><td rowspan="1" colspan="1">CL 39.5 mm</td><td rowspan="1" colspan="1"><xref ref-type="bibr" rid="B23">Kikuchi and Nemoto 1991</xref></td></tr><tr><td rowspan="1" colspan="1"><italic><tp:taxon-name><tp:taxon-name-part taxon-name-part-type="genus">Benthesicymus</tp:taxon-name-part> <tp:taxon-name-part taxon-name-part-type="species">tanneri</tp:taxon-name-part></tp:taxon-name></italic> Faxon, 1893</td><td rowspan="1" colspan="1">Eastern Pacific</td><td rowspan="1" colspan="1">606–2422 m</td><td rowspan="1" colspan="1">TL 121 mm</td><td rowspan="1" colspan="1"><xref ref-type="bibr" rid="B42">Wicksten 1989</xref>; <xref ref-type="bibr" rid="B45">Wicksten and Hendrickx 2003</xref>; <xref ref-type="bibr" rid="B18">Hendrickx 2004</xref></td></tr><tr><td rowspan="1" colspan="1"><italic><tp:taxon-name><tp:taxon-name-part taxon-name-part-type="genus">Benthesicymus</tp:taxon-name-part> <tp:taxon-name-part taxon-name-part-type="species">tirmiziae</tp:taxon-name-part></tp:taxon-name></italic> Crosnier, 1978</td><td rowspan="1" colspan="1">Indian Ocean</td><td rowspan="1" colspan="1">1920–2249 m</td><td rowspan="1" colspan="1">33 mm CL, 100 mm TL</td><td rowspan="1" colspan="1"><xref ref-type="bibr" rid="B5">Crosnier 1978</xref>; <xref ref-type="bibr" rid="B31">Peréz-Farfante and Kensley 1997</xref></td></tr><tr><td rowspan="1" colspan="1"><italic><tp:taxon-name><tp:taxon-name-part taxon-name-part-type="genus">Benthesicymus</tp:taxon-name-part> <tp:taxon-name-part taxon-name-part-type="species">urinator</tp:taxon-name-part></tp:taxon-name></italic> Burkenroad, 1936</td><td rowspan="1" colspan="1">Indo-Pacific</td><td rowspan="1" colspan="1">1789–3716 m; 2500–4200 m; 4120 m (BT)</td><td rowspan="1" colspan="1">CL 25.0 mm</td><td rowspan="1" colspan="1"><xref ref-type="bibr" rid="B6">Crosnier 1985</xref>; <xref ref-type="bibr" rid="B23">Kikuchi and Nemoto 1991</xref>, <xref ref-type="bibr" rid="B7">Dall 2001</xref></td></tr></tbody></table></table-wrap><!--PageBreak--><!--PageBreak--><p>Of the 15 recognized species of <italic><tp:taxon-name><tp:taxon-name-part taxon-name-part-type="genus">Benthesicymus</tp:taxon-name-part></tp:taxon-name></italic> (Table <xref ref-type="table" rid="T1">1</xref>), currently known distributions indicate that three are widespread (<italic><tp:taxon-name><tp:taxon-name-part taxon-name-part-type="genus">Benthesicymus</tp:taxon-name-part> <tp:taxon-name-part taxon-name-part-type="species">altus</tp:taxon-name-part></tp:taxon-name></italic>, <italic><tp:taxon-name><tp:taxon-name-part taxon-name-part-type="genus">Benthesicymus</tp:taxon-name-part> <tp:taxon-name-part taxon-name-part-type="species">bartletti</tp:taxon-name-part></tp:taxon-name></italic>, <italic><tp:taxon-name><tp:taxon-name-part taxon-name-part-type="genus">Benthesicymus</tp:taxon-name-part> <tp:taxon-name-part taxon-name-part-type="species">investigatoris</tp:taxon-name-part></tp:taxon-name></italic>), one occurs in both the Atlantic and part of the Pacific (<italic><tp:taxon-name><tp:taxon-name-part taxon-name-part-type="genus">Benthesicymus</tp:taxon-name-part> <tp:taxon-name-part taxon-name-part-type="species">brasiliensis</tp:taxon-name-part></tp:taxon-name></italic>), one is distributed in the Indo-Pacific (<italic><tp:taxon-name><tp:taxon-name-part taxon-name-part-type="genus">Benthesicymus</tp:taxon-name-part> <tp:taxon-name-part taxon-name-part-type="species">urinator</tp:taxon-name-part></tp:taxon-name></italic>), three are restricted to the Indian Ocean (or part of it) (<italic><tp:taxon-name><tp:taxon-name-part taxon-name-part-type="genus">Benthesicymus</tp:taxon-name-part> <tp:taxon-name-part taxon-name-part-type="species">armatus</tp:taxon-name-part></tp:taxon-name></italic>, <italic><tp:taxon-name><tp:taxon-name-part taxon-name-part-type="genus">Benthesicymus</tp:taxon-name-part> <tp:taxon-name-part taxon-name-part-type="species">seymouri</tp:taxon-name-part></tp:taxon-name></italic>, <italic><tp:taxon-name><tp:taxon-name-part taxon-name-part-type="genus">Benthesicymus</tp:taxon-name-part> <tp:taxon-name-part taxon-name-part-type="species">tirmiziae</tp:taxon-name-part></tp:taxon-name></italic>), five occur in the Pacific Ocean (<italic><tp:taxon-name><tp:taxon-name-part taxon-name-part-type="genus">Benthesicymus</tp:taxon-name-part> <tp:taxon-name-part taxon-name-part-type="species">crenatus</tp:taxon-name-part></tp:taxon-name></italic>, <italic><tp:taxon-name><tp:taxon-name-part taxon-name-part-type="genus">Benthesicymus</tp:taxon-name-part> <tp:taxon-name-part taxon-name-part-type="species">howensis</tp:taxon-name-part></tp:taxon-name></italic>, <italic><tp:taxon-name><tp:taxon-name-part taxon-name-part-type="genus">Benthesicymus</tp:taxon-name-part> <tp:taxon-name-part taxon-name-part-type="species">strabus</tp:taxon-name-part></tp:taxon-name></italic>, <italic><tp:taxon-name><tp:taxon-name-part taxon-name-part-type="genus">Benthesicymus</tp:taxon-name-part> <tp:taxon-name-part taxon-name-part-type="species">laciniatus</tp:taxon-name-part></tp:taxon-name></italic>, <italic><tp:taxon-name><tp:taxon-name-part taxon-name-part-type="genus">Benthesicymus</tp:taxon-name-part> <tp:taxon-name-part taxon-name-part-type="species">tanneri</tp:taxon-name-part></tp:taxon-name></italic>; the latter two only known from the eastern Pacific), and two are restricted to the Atlantic Ocean (<italic><tp:taxon-name><tp:taxon-name-part taxon-name-part-type="genus">Benthesicymus</tp:taxon-name-part> <tp:taxon-name-part taxon-name-part-type="species">iridescens</tp:taxon-name-part></tp:taxon-name></italic>, <italic><tp:taxon-name><tp:taxon-name-part taxon-name-part-type="genus">Benthesicymus</tp:taxon-name-part> <tp:taxon-name-part taxon-name-part-type="species">cereus</tp:taxon-name-part></tp:taxon-name></italic>).</p></tp:treatment-sec><tp:treatment-sec sec-type="On the presence of the hepatic spine in B. tanneri"><title>On the presence of the hepatic spine in <italic><tp:taxon-name><tp:taxon-name-part taxon-name-part-type="genus">Benthesicymus</tp:taxon-name-part> <tp:taxon-name-part taxon-name-part-type="species">tanneri</tp:taxon-name-part></tp:taxon-name></italic>.</title><p>In their identification key of Group II, <xref ref-type="bibr" rid="B23">Kikuchi and Nemoto (1991)</xref> indicated that <italic><tp:taxon-name><tp:taxon-name-part taxon-name-part-type="genus">Benthesicymus</tp:taxon-name-part> <tp:taxon-name-part taxon-name-part-type="species">tanneri</tp:taxon-name-part></tp:taxon-name></italic> possesses a hepatic spine, a character that separates this species from the other four species of their Group II. <xref ref-type="bibr" rid="B13">Guzmán and Wicksten (2000)</xref> emphasize that the presence of a hepatic spine was not mentioned in some of the previous literature referring to <italic><tp:taxon-name><tp:taxon-name-part taxon-name-part-type="genus">Benthesicymus</tp:taxon-name-part> <tp:taxon-name-part taxon-name-part-type="species">tanneri</tp:taxon-name-part></tp:taxon-name></italic> (i.e., <xref ref-type="bibr" rid="B27">Méndez 1981</xref>, <xref ref-type="bibr" rid="B44">Wicksten and Hendrickx 1992</xref>, <xref ref-type="bibr" rid="B33">Retamal and Soto 1993</xref>). Incidentally, the figure provided by <xref ref-type="bibr" rid="B27">Méndez (1981</xref>: fig. 62) does not show the presence of an hepatic spine but its reproduction in <xref ref-type="bibr" rid="B15">Hendrickx (1995)</xref> does (p. 437), which is an error due to the illustration process in the editorial office. In his preliminary description of <italic><tp:taxon-name><tp:taxon-name-part taxon-name-part-type="genus">Benthesicymus</tp:taxon-name-part> <tp:taxon-name-part taxon-name-part-type="species">tanneri</tp:taxon-name-part></tp:taxon-name></italic>, <xref ref-type="bibr" rid="B10">Faxon (1893)</xref> indicated that “<italic><tp:taxon-name><tp:taxon-name-part taxon-name-part-type="genus">Benthesicymus</tp:taxon-name-part> <tp:taxon-name-part taxon-name-part-type="species">moratus</tp:taxon-name-part></tp:taxon-name></italic>, Smith [S.-I. Smith, 1886, now recognized as a junior synonym of <italic><tp:taxon-name><tp:taxon-name-part taxon-name-part-type="genus">Benthesicymus</tp:taxon-name-part> <tp:taxon-name-part taxon-name-part-type="species">brasiliensis</tp:taxon-name-part></tp:taxon-name></italic> Spence Bate, 1881], another allied species [of <italic><tp:taxon-name><tp:taxon-name-part taxon-name-part-type="genus">Benthesicymus</tp:taxon-name-part> <tp:taxon-name-part taxon-name-part-type="species">tanneri</tp:taxon-name-part></tp:taxon-name></italic>], differs in having a distinct hepatic spine”, from which it could be concluded that the type material of <italic><tp:taxon-name><tp:taxon-name-part taxon-name-part-type="genus">Benthesicymus</tp:taxon-name-part> <tp:taxon-name-part taxon-name-part-type="species">tanneri</tp:taxon-name-part></tp:taxon-name></italic> examined by <xref ref-type="bibr" rid="B10">Faxon (1893)</xref> lacks this spine. Re-description by <xref ref-type="bibr" rid="B11">Faxon (1895</xref>: 205) repeats essentially the same statement as in 1893, and his lateral illustration of the carapace (Plate H 1a) does not indicate the presence of a hepatic spine, although the lower extension of the cervical carina could easily be confused with a strong spine. Besides, this drawing does not include the presence of the pterygostomial spine either, which is definitively present in <italic><tp:taxon-name><tp:taxon-name-part taxon-name-part-type="genus">Benthesicymus</tp:taxon-name-part> <tp:taxon-name-part taxon-name-part-type="species">tanneri</tp:taxon-name-part></tp:taxon-name></italic> (see <xref ref-type="bibr" rid="B2">Burkenroad 1936</xref>: 52). Revision by Dr. Rafael Lemaitre of part of the material used by <xref ref-type="bibr" rid="B10">Faxon (1893</xref>, <xref ref-type="bibr" rid="B11">1895</xref>) in his syntypic series and deposited at the National Museum of Natural History, Washington, DC (USNM 21214; syntypes from the Gulf of California, Mexico) confirms the fact that there is no trace of a hepatic spine on the specimens examined. Another revision by Adam Baldinger of one of the syntypes of <italic><tp:taxon-name><tp:taxon-name-part taxon-name-part-type="genus">Benthesicymus</tp:taxon-name-part> <tp:taxon-name-part taxon-name-part-type="species">tanneri</tp:taxon-name-part></tp:taxon-name></italic> (MCZ-4662) deposited at the Museum of Comparative Zoology at Harvard also clearly indicates the absence of a hepatic spine (Figure <xref ref-type="fig" rid="F3">3A</xref>). An illustration of a large specimen of <italic><tp:taxon-name><tp:taxon-name-part taxon-name-part-type="genus">Benthesicymus</tp:taxon-name-part> <tp:taxon-name-part taxon-name-part-type="species">tanneri</tp:taxon-name-part></tp:taxon-name></italic> collected during this survey is also provided for comparison (Figure <xref ref-type="fig" rid="F3">3B</xref>). References to this spine in earlier literature (<xref ref-type="bibr" rid="B23">Kikuchi and Nemoto 1991</xref>, <xref ref-type="bibr" rid="B15">Hendrickx 1995</xref>, <xref ref-type="bibr" rid="B7">Dall 2001</xref>) are therefore in error. Consequently, the groups definition presented by <xref ref-type="bibr" rid="B23">Kikuchi and Nemoto (1991)</xref> have to be altered because all species of Group II as defined by these authors in their key lack the hepatic spine which is otherwise present in seven of the ten species of their Group I. Moreover, the identification key proposed by <xref ref-type="bibr" rid="B7">Dall (2001)</xref> should be partly modified.</p><fig id="F3" position="float" orientation="portrait"><label>Figure 3.</label><caption><p><italic><tp:taxon-name><tp:taxon-name-part taxon-name-part-type="genus">Benthesicymus</tp:taxon-name-part> <tp:taxon-name-part taxon-name-part-type="species">tanneri</tp:taxon-name-part></tp:taxon-name></italic> Faxon, 1893. <bold>A</bold> Lateral view of syntypic specimen (MCZ-4662) <bold>B</bold> Lateral view of female (CL 40.6 mm) (EMU-10436). Circles indicate area where a hepatic spine is observed in some species of the genus.</p></caption><graphic xmlns:xlink="http://www.w3.org/1999/xlink" xlink:href="zookeys-473-119-g003.jpg" position="float" orientation="portrait" xlink:type="simple" id="oo_37165.jpg"/></fig></tp:treatment-sec><tp:treatment-sec sec-type="Reproductive organs"><title>Reproductive organs.</title><p>While studying fine morphology of <!--PageBreak--><italic><tp:taxon-name><tp:taxon-name-part taxon-name-part-type="genus">Benthesicymus</tp:taxon-name-part> <tp:taxon-name-part taxon-name-part-type="species">carinatus</tp:taxon-name-part></tp:taxon-name></italic> (now included in <italic><tp:taxon-name><tp:taxon-name-part taxon-name-part-type="genus">Altelatipes</tp:taxon-name-part></tp:taxon-name></italic>), <xref ref-type="bibr" rid="B39">Tavares (2009)</xref> noted the lack of basic information related with the description and development of the reproductive organs of <italic><tp:taxon-name><tp:taxon-name-part taxon-name-part-type="genus">Benthesicymus</tp:taxon-name-part></tp:taxon-name></italic> s.l. The male petasma of <italic><tp:taxon-name><tp:taxon-name-part taxon-name-part-type="genus">Benthesicymus</tp:taxon-name-part> <tp:taxon-name-part taxon-name-part-type="species">tanneri</tp:taxon-name-part></tp:taxon-name></italic> was illustrated by <xref ref-type="bibr" rid="B11">Faxon (1895)</xref> and by <xref ref-type="bibr" rid="B19">Hendrickx and Estrada-Navarrete (1996)</xref>. Material examined collected in station 6 of the TALUD XVI-B cruise includes small and medium-size males with immature petasma (Figure <xref ref-type="fig" rid="F4">4A–D</xref>). The smallest male with visible petasma was 11.2 mm CL, in which a small bud without any elaborated structure could be seen. A slightly larger male (CL 16.4 mm) had a similar petasma (Figure <xref ref-type="fig" rid="F4">4D</xref>). However, another young male from station 19 of TALUD VII cruise with CL 11.2 mm (i.e., smaller than the male of Figure <xref ref-type="fig" rid="F4">4D</xref>) presented a relatively larger petasma (Figure <xref ref-type="fig" rid="F4">4E</xref>). The crescent-shape lateral process, which is typical of <italic><tp:taxon-name><tp:taxon-name-part taxon-name-part-type="genus">Benthesicymus</tp:taxon-name-part> <tp:taxon-name-part taxon-name-part-type="species">tanneri</tp:taxon-name-part></tp:taxon-name></italic>, is not yet developed in males of CL 17.5 mm (Figure <xref ref-type="fig" rid="F4">4C</xref>). In a male of CL 29.9 mm the two sections (left and right) of the petasma are well developed (Figure <xref ref-type="fig" rid="F4">4B</xref>) but not yet united medially.</p><fig id="F4" position="float" orientation="portrait"><label>Figure 4.</label><caption><p><italic><tp:taxon-name><tp:taxon-name-part taxon-name-part-type="genus">Benthesicymus</tp:taxon-name-part> <tp:taxon-name-part taxon-name-part-type="species">tanneri</tp:taxon-name-part></tp:taxon-name></italic> Faxon, 1893. Anterior view of petasma (<bold>A–E</bold>) of males of different carapace length (<bold>A–D</bold> EMU-10498; <bold>E</bold> EMU-6004-A) and thelycum (<bold>F</bold>) of a mature female (EMU-10441). <bold>A</bold> CL 29.9 mm; <bold>B</bold> CL 22.3 mm; <bold>C</bold> CL 17.5 mm; <bold>D</bold> CL 16.4 mm; <bold>E</bold> CL 11.2 mm; <bold>F</bold> CL 36.6 mm.</p></caption><graphic xmlns:xlink="http://www.w3.org/1999/xlink" xlink:href="zookeys-473-119-g004.jpg" position="float" orientation="portrait" xlink:type="simple" id="oo_37166.jpg"/></fig><!--PageBreak--><p>The fully developed petasma (Figure <xref ref-type="fig" rid="F5">5A–D</xref>) of <!--PageBreak--><italic><tp:taxon-name><tp:taxon-name-part taxon-name-part-type="genus">Benthesicymus</tp:taxon-name-part> <tp:taxon-name-part taxon-name-part-type="species">tanneri</tp:taxon-name-part></tp:taxon-name></italic> (CL ≥ 35 mm) is clearly distinct from known petasma of mature males of nine species of the genus in the presence of the lateral crescent-shape process. In <italic><tp:taxon-name><tp:taxon-name-part taxon-name-part-type="genus">Benthesicymus</tp:taxon-name-part> <tp:taxon-name-part taxon-name-part-type="species">altus</tp:taxon-name-part></tp:taxon-name></italic>, <italic><tp:taxon-name><tp:taxon-name-part taxon-name-part-type="genus">Benthesicymus</tp:taxon-name-part> <tp:taxon-name-part taxon-name-part-type="species">brasiliensis</tp:taxon-name-part></tp:taxon-name></italic>, <italic><tp:taxon-name><tp:taxon-name-part taxon-name-part-type="genus">Benthesicymus</tp:taxon-name-part> <tp:taxon-name-part taxon-name-part-type="species">crenatus</tp:taxon-name-part></tp:taxon-name></italic> (the type species of the genus), <italic><tp:taxon-name><tp:taxon-name-part taxon-name-part-type="genus">Benthesicymus</tp:taxon-name-part> <tp:taxon-name-part taxon-name-part-type="species">investigatoris</tp:taxon-name-part></tp:taxon-name></italic> Alcok &amp; Anderson, 1899, <italic><tp:taxon-name><tp:taxon-name-part taxon-name-part-type="genus">Benthesicymus</tp:taxon-name-part> <tp:taxon-name-part taxon-name-part-type="species">iridescens</tp:taxon-name-part></tp:taxon-name></italic> Spence Bate, 1881, <italic><tp:taxon-name><tp:taxon-name-part taxon-name-part-type="genus">Benthesicymus</tp:taxon-name-part> <tp:taxon-name-part taxon-name-part-type="species">laciniatus</tp:taxon-name-part></tp:taxon-name></italic>, <italic><tp:taxon-name><tp:taxon-name-part taxon-name-part-type="genus">Benthesicymus</tp:taxon-name-part> <tp:taxon-name-part taxon-name-part-type="species">seymouri</tp:taxon-name-part></tp:taxon-name></italic> Tirmizi, 1960, <italic><tp:taxon-name><tp:taxon-name-part taxon-name-part-type="genus">Benthesicymus</tp:taxon-name-part> <tp:taxon-name-part taxon-name-part-type="species">strabus</tp:taxon-name-part></tp:taxon-name></italic> Burkenroad, 1936, and <italic><tp:taxon-name><tp:taxon-name-part taxon-name-part-type="genus">Benthesicymus</tp:taxon-name-part> <tp:taxon-name-part taxon-name-part-type="species">urinator</tp:taxon-name-part></tp:taxon-name></italic> Burkenroad, 1936, the petasma lacks the lateral crescent-shape process (see <xref ref-type="bibr" rid="B28">A. Milne Edwards and Bouvier 1909</xref>, <xref ref-type="bibr" rid="B2">Burkenroad 1936</xref>, <xref ref-type="bibr" rid="B5">Crosnier 1978</xref>, <xref ref-type="bibr" rid="B6">1985</xref>, <xref ref-type="bibr" rid="B16">Hendrickx 1996</xref>, <xref ref-type="bibr" rid="B23">Kikuchi and Nemoto 1991</xref>) (see below for the case of <italic><tp:taxon-name><tp:taxon-name-part taxon-name-part-type="genus">Benthesicymus</tp:taxon-name-part> <tp:taxon-name-part taxon-name-part-type="species">bartletti</tp:taxon-name-part></tp:taxon-name></italic> S.I. Smith, 1882). It should be noted that figure 1, page 28, of <xref ref-type="bibr" rid="B2">Burkenroad (1936)</xref> is labeled “<italic><tp:taxon-name><tp:taxon-name-part taxon-name-part-type="genus">Benthesicymus</tp:taxon-name-part> <tp:taxon-name-part taxon-name-part-type="species">laciniatus</tp:taxon-name-part></tp:taxon-name></italic> Rathbun”, which is most certainly an error, and this illustration likely belongs to <italic><tp:taxon-name><tp:taxon-name-part taxon-name-part-type="genus">Benthesicymus</tp:taxon-name-part> <tp:taxon-name-part taxon-name-part-type="species">crenatus</tp:taxon-name-part></tp:taxon-name></italic>, as indicated earlier in the text by the author. <xref ref-type="bibr" rid="B2">Burkenroad (1936</xref>: fig. 35) also provided an illustration of the petasma of <italic><tp:taxon-name><tp:taxon-name-part taxon-name-part-type="genus">Benthesicymus</tp:taxon-name-part> <tp:taxon-name-part taxon-name-part-type="species">cereus</tp:taxon-name-part></tp:taxon-name></italic> Burkenroad, 1936, probably a juvenile. This figure lacks a lateral crescent-shape process but, as in the case of <italic><tp:taxon-name><tp:taxon-name-part taxon-name-part-type="genus">Benthesicymus</tp:taxon-name-part> <tp:taxon-name-part taxon-name-part-type="species">tanneri</tp:taxon-name-part></tp:taxon-name></italic> (see Figures <xref ref-type="fig" rid="F3">3</xref>, <xref ref-type="fig" rid="F4">4</xref>), this process may appear later during the growth of the species. Of the remaining three species of <italic><tp:taxon-name><tp:taxon-name-part taxon-name-part-type="genus">Benthesicymus</tp:taxon-name-part></tp:taxon-name></italic>, a crescent-like process has been described only in <italic><tp:taxon-name><tp:taxon-name-part taxon-name-part-type="genus">Benthesicymus</tp:taxon-name-part> <tp:taxon-name-part taxon-name-part-type="species">tirmiziae</tp:taxon-name-part></tp:taxon-name></italic> Crosnier, 1978 (but see below). The petasma of <italic><tp:taxon-name><tp:taxon-name-part taxon-name-part-type="genus">Benthesicymus</tp:taxon-name-part> <tp:taxon-name-part taxon-name-part-type="species">howensis</tp:taxon-name-part></tp:taxon-name></italic> Dall, 2001, remains undescribed as the species (originally described as a new subspecies of <italic><tp:taxon-name><tp:taxon-name-part taxon-name-part-type="genus">Benthesicymus</tp:taxon-name-part> <tp:taxon-name-part taxon-name-part-type="species">urinator</tp:taxon-name-part></tp:taxon-name></italic>) is known only from the two females of the type material. We were not able to locate an illustration of the petasma of <italic><tp:taxon-name><tp:taxon-name-part taxon-name-part-type="genus">Benthesicymus</tp:taxon-name-part> <tp:taxon-name-part taxon-name-part-type="species">armatus</tp:taxon-name-part></tp:taxon-name></italic> MacGilchrist, 1905. Another question remains open as far as illustrations of petasma in literature are concerned. <xref ref-type="bibr" rid="B31">Peréz-Farfante and Kensley (1997</xref>: fig. 27) provided an illustration of both the petasma and the thelycum of a species which certainly belongs to <italic><tp:taxon-name><tp:taxon-name-part taxon-name-part-type="genus">Benthesicymus</tp:taxon-name-part></tp:taxon-name></italic>; however, the figure caption is the same as the one inserted in figure 25 of the same monograph (i.e. for <italic><tp:taxon-name><tp:taxon-name-part taxon-name-part-type="genus">Bentheogennema</tp:taxon-name-part> <tp:taxon-name-part taxon-name-part-type="species">intermedia</tp:taxon-name-part></tp:taxon-name></italic> (Spence Bate, 1888)) and it was therefore difficult to assess to which species of the genus this figure actually belongs to. A search by Rose Gulledge, Museum specialist at the US National History Museum, Smithsonian Institution crustacean department, Maryland, USA, was successful in finding the original plates prepared by the illustrator of <xref ref-type="bibr" rid="B31">Peréz-Farfante and Kensley (1997)</xref>. Pencil markings and notes on the plates indicate that the petasma and thelycum of figure 27 belong to <italic><tp:taxon-name><tp:taxon-name-part taxon-name-part-type="genus">Benthesicymus</tp:taxon-name-part> <tp:taxon-name-part taxon-name-part-type="species">bartletti</tp:taxon-name-part></tp:taxon-name></italic>, and that “species in book is wrong [...] must say <italic><tp:taxon-name><tp:taxon-name-part taxon-name-part-type="genus">Benthesicymus</tp:taxon-name-part> <tp:taxon-name-part taxon-name-part-type="species">bartletti</tp:taxon-name-part></tp:taxon-name></italic>”. Consequently, <italic><tp:taxon-name><tp:taxon-name-part taxon-name-part-type="genus">Benthesicymus</tp:taxon-name-part> <tp:taxon-name-part taxon-name-part-type="species">bartletti</tp:taxon-name-part></tp:taxon-name></italic> represents a third species featuring a crescent-shaped lateral process on the petasma, as <italic><tp:taxon-name><tp:taxon-name-part taxon-name-part-type="genus">Benthesicymus</tp:taxon-name-part> <tp:taxon-name-part taxon-name-part-type="species">tanneri</tp:taxon-name-part></tp:taxon-name></italic> and <italic><tp:taxon-name><tp:taxon-name-part taxon-name-part-type="genus">Benthesicymus</tp:taxon-name-part> <tp:taxon-name-part taxon-name-part-type="species">tirmiziae</tp:taxon-name-part></tp:taxon-name></italic> do.</p><fig id="F5" position="float" orientation="portrait"><label>Figure 5.</label><caption><p><italic><tp:taxon-name><tp:taxon-name-part taxon-name-part-type="genus">Benthesicymus</tp:taxon-name-part> <tp:taxon-name-part taxon-name-part-type="species">tanneri</tp:taxon-name-part></tp:taxon-name></italic> Faxon, 1893. Petasma of a fully mature male (CL 35.7 mm) (EMU-8147) <bold>A</bold> Posterior view <bold>B</bold> Same, detail of ventral margin <bold>C</bold> Anterior view <bold>D</bold> Same, detail of ventral margin.</p></caption><graphic xmlns:xlink="http://www.w3.org/1999/xlink" xlink:href="zookeys-473-119-g005.jpg" position="float" orientation="portrait" xlink:type="simple" id="oo_37167.jpg"/></fig><p>The female thelycum of <italic><tp:taxon-name><tp:taxon-name-part taxon-name-part-type="genus">Benthesicymus</tp:taxon-name-part> <tp:taxon-name-part taxon-name-part-type="species">tanneri</tp:taxon-name-part></tp:taxon-name></italic> was roughly illustrated by <xref ref-type="bibr" rid="B11">Faxon (1895</xref>, plate H-1b) and is illustrated herein (Figure <xref ref-type="fig" rid="F4">4F</xref>). A small tuft of setae is clearly observed arising from each minute pit of the thelycum middle plate (sternite XIII). Of the two groups of species considered by <xref ref-type="bibr" rid="B2">Burkenroad (1936)</xref> in his synopsis of <italic><tp:taxon-name><tp:taxon-name-part taxon-name-part-type="genus">Benthesicymus</tp:taxon-name-part></tp:taxon-name></italic>, Group I possesses a “thelycum without well-defined receptacles between the twelfth and the thirteenth sternites, the scutes of the twelfth and thirteenth sternites being simple and unexpanded”. Group II posseses “well-defined cavities between the twelfth and the thirteenth sternites, the scutes of the thirteenth sternites being broadly expanded to overlap the sternal surface proper”. Based on these criteria <italic><tp:taxon-name><tp:taxon-name-part taxon-name-part-type="genus">Benthesicymus</tp:taxon-name-part> <tp:taxon-name-part taxon-name-part-type="species">tanneri</tp:taxon-name-part></tp:taxon-name></italic> belongs to Group II, with the scutes of sternite XIII broadly expanded (Figure <xref ref-type="fig" rid="F4">4F</xref>).</p><!--PageBreak--></tp:treatment-sec><tp:treatment-sec sec-type="Color"><title>Color.</title><p>The color of fresh specimens was described by <xref ref-type="bibr" rid="B11">Faxon (1895</xref>: 207) and a color drawing (Plate H-1) was added to his contribution (reproduced here as Figure <xref ref-type="fig" rid="F6">6A</xref>). All specimens collected during the TALUD survey presented the typical “deep red” color (Figure <xref ref-type="fig" rid="F6">6B</xref>) described by <xref ref-type="bibr" rid="B11">Faxon (1895)</xref>. The large patch of bright blue color on the back of the abdominal somites 2–4 mentioned by Faxon (op. cit.) and also observed by <xref ref-type="bibr" rid="B30">Moscoso (2012)</xref> actually corresponds to the gonads of mature specimens that extend backward from the thoracic area (pers. observ.).</p><fig id="F6" position="float" orientation="portrait"><label>Figure 6.</label><caption><p><italic><tp:taxon-name><tp:taxon-name-part taxon-name-part-type="genus">Benthesicymus</tp:taxon-name-part> <tp:taxon-name-part taxon-name-part-type="species">tanneri</tp:taxon-name-part></tp:taxon-name></italic> Faxon, 1893. <bold>A</bold> Dorsal view of one of the syntypes used by <xref ref-type="bibr" rid="B10">Faxon (1893)</xref> (from <xref ref-type="bibr" rid="B11">Faxon 1895</xref>) <bold>B</bold> Fresh specimen female, CL 30 mm, lateral view (EMU-8904).</p></caption><graphic xmlns:xlink="http://www.w3.org/1999/xlink" xlink:href="zookeys-473-119-g006.jpg" position="float" orientation="portrait" xlink:type="simple" id="oo_37168.jpg"/></fig><!--PageBreak--></tp:treatment-sec><tp:treatment-sec sec-type="Fishery resource"><title>Fishery resource.</title><p>Although it reaches a size (i.e., over 115 mm total length) comparable with other species of <tp:taxon-name><tp:taxon-name-part taxon-name-part-type="suborder">Dendrobranchiata</tp:taxon-name-part></tp:taxon-name> used as food, <italic><tp:taxon-name><tp:taxon-name-part taxon-name-part-type="genus">Benthesicymus</tp:taxon-name-part> <tp:taxon-name-part taxon-name-part-type="species">tanneri</tp:taxon-name-part></tp:taxon-name></italic> is not currently subject to any commercial exploitation. It has been considered a potential fisheries resource for the area (see <xref ref-type="bibr" rid="B15">Hendrickx 1995</xref>) to a large extent because it occurs together with other species of established potential for deep-water fisheries (e.g., <italic><tp:taxon-name><tp:taxon-name-part taxon-name-part-type="genus">Heterocarpus</tp:taxon-name-part> <tp:taxon-name-part taxon-name-part-type="species">affinis</tp:taxon-name-part></tp:taxon-name></italic> Faxon, 1893, <italic><tp:taxon-name><tp:taxon-name-part taxon-name-part-type="genus">Haliporoides</tp:taxon-name-part> <tp:taxon-name-part taxon-name-part-type="species">diomedeae</tp:taxon-name-part></tp:taxon-name></italic> Faxon, 1893) (<xref ref-type="bibr" rid="B1">Barriga et al. 2009</xref>). Since 2004, the Peru fishery program has included <italic><tp:taxon-name><tp:taxon-name-part taxon-name-part-type="genus">Benthesicymus</tp:taxon-name-part> <tp:taxon-name-part taxon-name-part-type="species">tanneri</tp:taxon-name-part></tp:taxon-name></italic> in a short list of sub-exploited deep-water shrimps subject to “exploratory fishing” in Peruvian waters (<xref ref-type="bibr" rid="B29">Ministerio de la Producción 2004</xref>). In the specific case of the western central Pacific, <xref ref-type="bibr" rid="B3">Chan (1998)</xref> reported the presence of six species of <italic><tp:taxon-name><tp:taxon-name-part taxon-name-part-type="genus">Benthesicymus</tp:taxon-name-part></tp:taxon-name></italic> in this area, but none was considered of importance to fishery, even as a potential resource, probably because this genus has nowhere been reported to be abundant. The 15 species of <italic><tp:taxon-name><tp:taxon-name-part taxon-name-part-type="genus">Benthesicymus</tp:taxon-name-part></tp:taxon-name></italic> known to date are from mid-sized (from ca 70–80 mm TL) to large (ca 200 mm TL) (Table <xref ref-type="table" rid="T1">1</xref>) but are all from deep-water, thus rending any exploitation attempt very complex.</p></tp:treatment-sec><ref-list><ref id="B10"><mixed-citation xmlns:xlink="http://www.w3.org/1999/xlink" xlink:type="simple"><person-group><name name-style="western"><surname>Faxon</surname><given-names>W</given-names></name></person-group> (<year>1893</year>) <article-title>Reports on the dredging operations off the west coast of Central America to the Galapagos, to the west coast of Mexico, and in the Gulf of California, in charge of Alexander Agassiz, carried on by the U.S. Fish Commission steamer “Albatross”, during 1891, lieut. Commander Z.L. Tanner, U.S.N., commanding. VI. Preliminary descriptions of new species of <tp:taxon-name><tp:taxon-name-part taxon-name-part-type="subphylum">Crustacea</tp:taxon-name-part></tp:taxon-name>.</article-title><source>Bulletin of the Museum of Comparative Zoology at Harvard University</source><volume>24</volume>(<issue>7</issue>): <fpage>149</fpage>–<lpage>220</lpage>.</mixed-citation></ref><ref id="B11"><mixed-citation xmlns:xlink="http://www.w3.org/1999/xlink" xlink:type="simple"><person-group><name name-style="western"><surname>Faxon</surname><given-names>W</given-names></name></person-group> (<year>1895</year>) <article-title>Reports on an exploration off the west coast of Mexico, Central and South America, and off the Galapagos Islands, in charge of Alexander Agassiz, carried on by the U.S. Fish Commission steamer “Albatross”, during 1891, lieut. Commander Z.L. Tanner, U.S.N., commanding. XV. The stalk-eyed <tp:taxon-name><tp:taxon-name-part taxon-name-part-type="subphylum">Crustacea</tp:taxon-name-part></tp:taxon-name>.</article-title><source>Memoirs of the Museum of Comparative Zoology at Harvard College</source><volume>18</volume>: <fpage>1</fpage>–<lpage>292</lpage>.</mixed-citation></ref><ref id="B17"><mixed-citation xmlns:xlink="http://www.w3.org/1999/xlink" xlink:type="simple"><person-group><name name-style="western"><surname>Hendrickx</surname><given-names>ME</given-names></name></person-group> (<year>2001</year>) <article-title>Occurrence of a continental slope decapod crustacean community along the edge of the minimum oxygen zone in the southeastern Gulf of California, Mexico.</article-title><source>Belgian Journal of Zoology</source><volume>131</volume> (<supplement>Suppl. 2</supplement>): <fpage>95</fpage>–<lpage>109</lpage>.</mixed-citation></ref><ref id="B42"><mixed-citation xmlns:xlink="http://www.w3.org/1999/xlink" xlink:type="simple"><person-group><name name-style="western"><surname>Wicksten</surname><given-names>MK</given-names></name></person-group> (<year>1989</year>) <article-title>Ranges of offshore decapod crustaceans in the eastern Pacific Ocean.</article-title><source>Transactions of the San Diego Society of Natural History</source><volume>21</volume>(<issue>19</issue>): <fpage>291</fpage>–<lpage>316</lpage>.</mixed-citation></ref><ref id="B34"><mixed-citation xmlns:xlink="http://www.w3.org/1999/xlink" xlink:type="simple"><person-group><name name-style="western"><surname>Retamal</surname><given-names>MA</given-names></name><name name-style="western"><surname>Jara</surname><given-names>C</given-names></name></person-group> (<year>2002</year>) <article-title>La Carcinología en Chile.</article-title> In: <person-group><name name-style="western"><surname>Hendrickx</surname><given-names>ME</given-names></name></person-group> (<role>Ed.</role>) <trans-source xml:lang="en">Contributions to the Study of East Pacific Crustaceans</trans-source><volume>1</volume> [<source>Contribuciones al Estudio de los Crustáceos del Pacífico Este</source><volume>1</volume>]. <publisher-name>Instituto de Ciencias del Mar y Limnología, UNAM</publisher-name>, <publisher-loc>México, DF</publisher-loc>, <fpage>195</fpage>–<lpage>208</lpage>.</mixed-citation></ref><ref id="B45"><mixed-citation xmlns:xlink="http://www.w3.org/1999/xlink" xlink:type="simple"><person-group><name name-style="western"><surname>Wicksten</surname><given-names>MK</given-names></name><name name-style="western"><surname>Hendrickx</surname><given-names>ME</given-names></name></person-group> (<year>2003</year>) <article-title>An updated checklist of benthic marine and brackish water shrimps (<tp:taxon-name><tp:taxon-name-part taxon-name-part-type="order">Decapoda</tp:taxon-name-part></tp:taxon-name>: <tp:taxon-name><tp:taxon-name-part taxon-name-part-type="suborder">Penaoidea</tp:taxon-name-part></tp:taxon-name>, <tp:taxon-name><tp:taxon-name-part taxon-name-part-type="infraorder">Stenopodidea</tp:taxon-name-part></tp:taxon-name>, <tp:taxon-name><tp:taxon-name-part taxon-name-part-type="infraorder">Caridea</tp:taxon-name-part></tp:taxon-name>) from the Eastern Tropical Pacific.</article-title> In: <person-group><name name-style="western"><surname>Hendrickx</surname><given-names>ME</given-names></name></person-group> (<role>Ed.</role>) <trans-source xml:lang="en">Contributions to the Study of East Pacific Crustaceans</trans-source><volume>2</volume>. [<source>Contribuciones al Estudio de los Crustáceos del Pacífico Este</source><volume>2</volume>] <publisher-name>Instituto de Ciencias del Mar y Limnología, UNAM</publisher-name>, <publisher-loc>México, DF</publisher-loc>, <fpage>49</fpage>–<lpage>76</lpage>.</mixed-citation></ref><ref id="B12"><mixed-citation xmlns:xlink="http://www.w3.org/1999/xlink" xlink:type="simple"><person-group><name name-style="western"><surname>Fransen</surname><given-names>C</given-names></name><name name-style="western"><surname>De Grave</surname><given-names>S</given-names></name></person-group> (<year>2014</year>) <source><italic><tp:taxon-name><tp:taxon-name-part taxon-name-part-type="genus">Benthesicymus</tp:taxon-name-part></tp:taxon-name></italic> Spence Bate, 1881</source>. Accessed through: <source>World Register of Marine Species</source> at <ext-link ext-link-type="uri" xlink:href="http://www.marinespecies.org/aphia.php?p=taxdetails&amp;id=106811" xlink:type="simple">http://www.marinespecies.org/aphia.php?p=taxdetails&amp;id=106811</ext-link> [2014–12–09]</mixed-citation></ref><ref id="B38"><mixed-citation xmlns:xlink="http://www.w3.org/1999/xlink" xlink:type="simple"><person-group><name name-style="western"><surname>Spence Bate</surname><given-names>C</given-names></name></person-group> (<year>1881</year>) <article-title>On the <tp:taxon-name><tp:taxon-name-part taxon-name-part-type="infraorder">Penaeidea</tp:taxon-name-part></tp:taxon-name>.</article-title><source>Annals and Magazine of Natural History</source><volume>5</volume>(<issue>8</issue>): <fpage>169</fpage>–<lpage>196</lpage>.</mixed-citation></ref><ref id="B23"><mixed-citation xmlns:xlink="http://www.w3.org/1999/xlink" xlink:type="simple"><person-group><name name-style="western"><surname>Kikuchi</surname><given-names>T</given-names></name><name name-style="western"><surname>Nemoto</surname><given-names>T</given-names></name></person-group> (<year>1991</year>) <article-title>Deep-sea shrimps of the genus <italic><tp:taxon-name><tp:taxon-name-part taxon-name-part-type="genus">Benthesicymus</tp:taxon-name-part></tp:taxon-name></italic> (<tp:taxon-name><tp:taxon-name-part taxon-name-part-type="order">Decapoda</tp:taxon-name-part></tp:taxon-name>: <tp:taxon-name><tp:taxon-name-part taxon-name-part-type="suborder">Dendrobranchiata</tp:taxon-name-part></tp:taxon-name>) from the western north Pacific.</article-title><source>Journal of Crustacean Biology</source><volume>11</volume>(<issue>1</issue>): <fpage>64</fpage>–<lpage>89</lpage>. doi: <ext-link ext-link-type="doi" xlink:href="10.2307/1548545" xlink:type="simple">10.2307/1548545</ext-link></mixed-citation></ref><ref id="B13"><mixed-citation xmlns:xlink="http://www.w3.org/1999/xlink" xlink:type="simple"><person-group><name name-style="western"><surname>Guzman</surname><given-names>G</given-names></name><name name-style="western"><surname>Wicksten</surname><given-names>MK</given-names></name></person-group> (<year>2000</year>) <article-title>The subfamily <tp:taxon-name><tp:taxon-name-part taxon-name-part-type="subfamily">Benthesicyminae</tp:taxon-name-part></tp:taxon-name> Bouvier, 1908 (<tp:taxon-name><tp:taxon-name-part taxon-name-part-type="order">Decapoda</tp:taxon-name-part></tp:taxon-name>, <tp:taxon-name><tp:taxon-name-part taxon-name-part-type="suborder">Dendrobranchiata</tp:taxon-name-part></tp:taxon-name>) in northern Chile (18° to 22°S).</article-title><source>Crustaceana</source><volume>73</volume>(<issue>8</issue>): <fpage>925</fpage>–<lpage>931</lpage>. doi: <ext-link ext-link-type="doi" xlink:href="10.1163/156854000504985" xlink:type="simple">10.1163/156854000504985</ext-link></mixed-citation></ref><ref id="B25"><mixed-citation xmlns:xlink="http://www.w3.org/1999/xlink" xlink:type="simple"><person-group><name name-style="western"><surname>MacGilchrist</surname><given-names>AC</given-names></name></person-group> (<year>1905</year>) <article-title>XXVII. Natural History Notes from the R.I.M.S. ‘Investigator,’ Capt. T. H. Henning, R. N. (retired), commanding. Series III., No. 6. An Account of the new and some of the rarer Decapod <tp:taxon-name><tp:taxon-name-part taxon-name-part-type="subphylum">Crustacea</tp:taxon-name-part></tp:taxon-name> obtained during the Surveying Seasons 1901–1904.</article-title><source>The Annals and Magazine of Natural History</source>, <series>Series 7</series>, <volume>15</volume>(<issue>87</issue>): <fpage>234</fpage>–<lpage>268</lpage>.</mixed-citation></ref><ref id="B5"><mixed-citation xmlns:xlink="http://www.w3.org/1999/xlink" xlink:type="simple"><person-group><name name-style="western"><surname>Crosnier</surname><given-names>A</given-names></name></person-group> (<year>1978</year>) <article-title>Crustacés décapodes Pénéides <tp:taxon-name><tp:taxon-name-part taxon-name-part-type="family">Aristeidae</tp:taxon-name-part></tp:taxon-name> (<tp:taxon-name><tp:taxon-name-part taxon-name-part-type="subfamily">Benthesicyminae</tp:taxon-name-part></tp:taxon-name>, <tp:taxon-name><tp:taxon-name-part taxon-name-part-type="subfamily">Aristeinae</tp:taxon-name-part></tp:taxon-name>, <tp:taxon-name><tp:taxon-name-part taxon-name-part-type="subfamily">Solenocerinae</tp:taxon-name-part></tp:taxon-name>). Faune de Madagascar.</article-title><source>ORSTOM, CNRS (Paris)</source><volume>46</volume>: <fpage>1</fpage>–<lpage>197</lpage>.</mixed-citation></ref><ref id="B9"><mixed-citation xmlns:xlink="http://www.w3.org/1999/xlink" xlink:type="simple"><person-group><name name-style="western"><surname>D’Incao</surname><given-names>F</given-names></name></person-group> (<year>1998</year>) <article-title>The Brazilian species of the family <tp:taxon-name><tp:taxon-name-part taxon-name-part-type="family">Aristeidae</tp:taxon-name-part></tp:taxon-name> Wood-Mason (<tp:taxon-name><tp:taxon-name-part taxon-name-part-type="subphylum">Crustacea</tp:taxon-name-part></tp:taxon-name>: <tp:taxon-name><tp:taxon-name-part taxon-name-part-type="order">Decapoda</tp:taxon-name-part></tp:taxon-name>).</article-title><source>Journal of Natural History</source><volume>32</volume>: <fpage>1509</fpage>–<lpage>1518</lpage>. doi: <ext-link ext-link-type="doi" xlink:href="10.1080/00222939800771041" xlink:type="simple">10.1080/00222939800771041</ext-link></mixed-citation></ref><ref id="B40"><mixed-citation xmlns:xlink="http://www.w3.org/1999/xlink" xlink:type="simple"><person-group><name name-style="western"><surname>Tiefenbacher</surname><given-names>L</given-names></name></person-group> (<year>2001</year>) <article-title>Recent samples of mainly rare decapod crustacea taken from the deep-sea floor of the southern west Europe basin.</article-title><source>Hydrobiologia</source><volume>449</volume>: <fpage>59</fpage>–<lpage>70</lpage>. doi: <ext-link ext-link-type="doi" xlink:href="10.1023/A:1017524600732" xlink:type="simple">10.1023/A:1017524600732</ext-link></mixed-citation></ref><ref id="B2"><mixed-citation xmlns:xlink="http://www.w3.org/1999/xlink" xlink:type="simple"><person-group><name name-style="western"><surname>Burkenroad</surname><given-names>M</given-names></name></person-group> (<year>1936</year>) <article-title>The <tp:taxon-name><tp:taxon-name-part taxon-name-part-type="subfamily">Aristaeinae</tp:taxon-name-part></tp:taxon-name>, <tp:taxon-name><tp:taxon-name-part taxon-name-part-type="subfamily">Solenocerinae</tp:taxon-name-part></tp:taxon-name> and pelagic <tp:taxon-name><tp:taxon-name-part taxon-name-part-type="subfamily">Penaeinae</tp:taxon-name-part></tp:taxon-name> of the Bingham Oceanographic Collection.</article-title><source>Bulletin of the Bingham Oceanographic Collection</source><volume>5</volume>(<issue>2</issue>): <fpage>1</fpage>–<lpage>151</lpage>.</mixed-citation></ref><ref id="B24"><mixed-citation xmlns:xlink="http://www.w3.org/1999/xlink" xlink:type="simple"><person-group><name name-style="western"><surname>Komai</surname><given-names>T</given-names></name><name name-style="western"><surname>Komatsu</surname><given-names>H</given-names></name></person-group> (<year>2009</year>) <article-title>Deep-sea shrimps and lobsters (<tp:taxon-name><tp:taxon-name-part taxon-name-part-type="subphylum">Crustacea</tp:taxon-name-part></tp:taxon-name>: <tp:taxon-name><tp:taxon-name-part taxon-name-part-type="order">Decapoda</tp:taxon-name-part></tp:taxon-name>) from Northern Japan collected during the project “Research on Deep-sea fauna and pollutants off Pacific coast of Northern Japan”.</article-title> In: <person-group><name name-style="western"><surname>Fujita</surname><given-names>T</given-names></name></person-group> (<role>Ed.</role>) <source>Deep-sea Fauna and Pollutants off Pacific coast of Northern Japan</source>. <source>National Museum of Nature and Science Monographs</source><volume>39</volume>: <fpage>495</fpage>–<lpage>580</lpage>.</mixed-citation></ref><ref id="B20"><mixed-citation xmlns:xlink="http://www.w3.org/1999/xlink" xlink:type="simple"><person-group><name name-style="western"><surname>Jamieson</surname><given-names>AJ</given-names></name><name name-style="western"><surname>Fujii</surname><given-names>T</given-names></name><name name-style="western"><surname>Solan</surname><given-names>M</given-names></name><name name-style="western"><surname>Matsumoto</surname><given-names>AK</given-names></name><name name-style="western"><surname>Bagley</surname><given-names>PM</given-names></name><name name-style="western"><surname>Priede</surname><given-names>IG</given-names></name></person-group> (<year>2009</year>) <article-title>First findings of decapod crustacea in the hadal zone.</article-title><source>Deep-Sea Research I</source><volume>56</volume>: <fpage>641</fpage>–<lpage>647</lpage>. doi: <ext-link ext-link-type="doi" xlink:href="10.1016/j.dsr.2008.11.003" xlink:type="simple">10.1016/j.dsr.2008.11.003</ext-link></mixed-citation></ref><ref id="B7"><mixed-citation xmlns:xlink="http://www.w3.org/1999/xlink" xlink:type="simple"><person-group><name name-style="western"><surname>Dall</surname><given-names>W</given-names></name></person-group> (<year>2001</year>) <article-title>Australian species of <tp:taxon-name><tp:taxon-name-part taxon-name-part-type="family">Aristeidae</tp:taxon-name-part></tp:taxon-name> and <tp:taxon-name><tp:taxon-name-part taxon-name-part-type="family">Benthesicymidae</tp:taxon-name-part></tp:taxon-name> (<tp:taxon-name><tp:taxon-name-part taxon-name-part-type="superfamily">Penaeoidea</tp:taxon-name-part></tp:taxon-name>: <tp:taxon-name><tp:taxon-name-part taxon-name-part-type="order">Decapoda</tp:taxon-name-part></tp:taxon-name>).</article-title><source>Memoirs of the Queensland Museum</source><volume>46</volume>(<issue>2</issue>): <fpage>409</fpage>–<lpage>441</lpage>.</mixed-citation></ref><ref id="B22"><mixed-citation xmlns:xlink="http://www.w3.org/1999/xlink" xlink:type="simple"><person-group><name name-style="western"><surname>Kensley</surname><given-names>B</given-names></name></person-group> (<year>1977</year>) <article-title>The South African Museum’s Meiring Naude cruises. Part 5. <tp:taxon-name><tp:taxon-name-part taxon-name-part-type="subphylum">Crustacea</tp:taxon-name-part></tp:taxon-name>, <tp:taxon-name><tp:taxon-name-part taxon-name-part-type="order">Decapoda</tp:taxon-name-part></tp:taxon-name>, <tp:taxon-name><tp:taxon-name-part taxon-name-part-type="suborder">Reptantia</tp:taxon-name-part></tp:taxon-name> &amp; <tp:taxon-name><tp:taxon-name-part taxon-name-part-type="suborder">Natantia</tp:taxon-name-part></tp:taxon-name>.</article-title><source>Annals of the South African Museum</source><volume>74</volume>(<issue>2</issue>): <fpage>13</fpage>–<lpage>44</lpage>.</mixed-citation></ref><ref id="B35"><mixed-citation xmlns:xlink="http://www.w3.org/1999/xlink" xlink:type="simple"><person-group><name name-style="western"><surname>Retamal</surname><given-names>MA</given-names></name><name name-style="western"><surname>Moyano</surname><given-names>HI</given-names></name></person-group> (<year>2010</year>) <article-title>Zoogeografía de los crustáceos decápodos chilenos marinos y dulceacuícolas.</article-title><source>Latin America Journal of Aquatic Research</source><volume>38</volume>(<issue>3</issue>): <fpage>302</fpage>–<lpage>328</lpage>.</mixed-citation></ref><ref id="B6"><mixed-citation xmlns:xlink="http://www.w3.org/1999/xlink" xlink:type="simple"><person-group><name name-style="western"><surname>Crosnier</surname><given-names>A</given-names></name></person-group> (<year>1985</year>) <chapter-title>Crevettes pénéides d’eaux profondes récoltées dans l’océan Indien lors des campagnes BENTHEDI, SAFARI I et II, MD 32/REUNION.</chapter-title><source>Bulletin du Muséum National d’ Histoire Naturelle, Paris</source> (<volume-series>4</volume-series>) <volume>7, section A, 4</volume>: <fpage>839</fpage>–<lpage>877</lpage>.</mixed-citation></ref><ref id="B43"><mixed-citation xmlns:xlink="http://www.w3.org/1999/xlink" xlink:type="simple"><person-group><name name-style="western"><surname>Wicksten</surname><given-names>MK</given-names></name></person-group> (<year>2004</year>) <article-title>The status of <italic><tp:taxon-name><tp:taxon-name-part taxon-name-part-type="genus">Benthesicymus</tp:taxon-name-part> <tp:taxon-name-part taxon-name-part-type="species">laciniatus</tp:taxon-name-part></tp:taxon-name></italic> Rathbun (<tp:taxon-name><tp:taxon-name-part taxon-name-part-type="order">Decapoda</tp:taxon-name-part></tp:taxon-name>, <tp:taxon-name><tp:taxon-name-part taxon-name-part-type="superfamily">Penaeoidea</tp:taxon-name-part></tp:taxon-name>, <tp:taxon-name><tp:taxon-name-part taxon-name-part-type="family">Benthesicymidae</tp:taxon-name-part></tp:taxon-name>) in the Northeastern Pacific.</article-title><source>Bulletin of the Southern California Academy of Sciences</source><volume>103</volume>(<issue>2</issue>): <fpage>93</fpage>–<lpage>94</lpage>.</mixed-citation></ref><ref id="B31"><mixed-citation xmlns:xlink="http://www.w3.org/1999/xlink" xlink:type="simple"><person-group><name name-style="western"><surname>Peréz-Farfante</surname><given-names>I</given-names></name><name name-style="western"><surname>Kensley</surname><given-names>B</given-names></name></person-group> (<year>1997</year>) <article-title>Penaeoid and sergestoid shrimps and prawns of the world. Keys and diagnoses for the families and genera.</article-title><source>Mémoirs du Muséum national d’histoire naturelle</source><volume>175</volume>: <fpage>1</fpage>–<lpage>233</lpage>.</mixed-citation></ref><ref id="B18"><mixed-citation xmlns:xlink="http://www.w3.org/1999/xlink" xlink:type="simple"><person-group><name name-style="western"><surname>Hendrickx</surname><given-names>ME</given-names></name></person-group> (<year>2004</year>) <article-title>Distribution and estimation of body size and weight of four species of deep water shrimps in the SE Gulf of California, Mexico.</article-title><source>Crustaceana</source><volume>76</volume>(<issue>9</issue>): <fpage>1025</fpage>–<lpage>1036</lpage>.</mixed-citation></ref><ref id="B27"><mixed-citation xmlns:xlink="http://www.w3.org/1999/xlink" xlink:type="simple"><person-group><name name-style="western"><surname>Méndez</surname><given-names>M</given-names></name></person-group> (<year>1981</year>) <article-title>Claves de identificación y distribución de los langostinos y camarones (<tp:taxon-name><tp:taxon-name-part taxon-name-part-type="subphylum">Crustacea</tp:taxon-name-part></tp:taxon-name>: <tp:taxon-name><tp:taxon-name-part taxon-name-part-type="order">Decapoda</tp:taxon-name-part></tp:taxon-name>) del mar y ríos de la costa del Perú.</article-title><source>Boletín del Instituto del Mar de Perú</source><volume>5</volume>: <fpage>1</fpage>–<lpage>170</lpage>.</mixed-citation></ref><ref id="B44"><mixed-citation xmlns:xlink="http://www.w3.org/1999/xlink" xlink:type="simple"><person-group><name name-style="western"><surname>Wicksten</surname><given-names>MK</given-names></name><name name-style="western"><surname>Hendrickx</surname><given-names>ME</given-names></name></person-group> (<year>1992</year>) <article-title>Checklist of Penaeoid and Caridean shrimps (<tp:taxon-name><tp:taxon-name-part taxon-name-part-type="order">Decapoda</tp:taxon-name-part></tp:taxon-name>: <tp:taxon-name><tp:taxon-name-part taxon-name-part-type="superfamily">Penaeoidea</tp:taxon-name-part></tp:taxon-name>, <tp:taxon-name><tp:taxon-name-part taxon-name-part-type="infraorder">Caridea</tp:taxon-name-part></tp:taxon-name>) from the eastern tropical Pacific.</article-title><source>Proceeding of the San Diego Society of Natural History</source><volume>9</volume>: <fpage>1</fpage>–<lpage>11</lpage>.</mixed-citation></ref><ref id="B33"><mixed-citation xmlns:xlink="http://www.w3.org/1999/xlink" xlink:type="simple"><person-group><name name-style="western"><surname>Retamal</surname><given-names>M</given-names></name><name name-style="western"><surname>Soto</surname><given-names>R</given-names></name></person-group> (<year>1993</year>) <article-title>Crustáceos decápodos abisales de la zona Arica, Iquique.</article-title><source>Estudios Oceanológicos</source><volume>12</volume>: <fpage>1</fpage>–<lpage>8</lpage>.</mixed-citation></ref><ref id="B15"><mixed-citation xmlns:xlink="http://www.w3.org/1999/xlink" xlink:type="simple"><person-group><name name-style="western"><surname>Hendrickx</surname><given-names>ME</given-names></name></person-group> (<year>1995</year>) <article-title>Camarones.</article-title> In: <person-group><name name-style="western"><surname>Fischer</surname><given-names>W</given-names></name><name name-style="western"><surname>Krupp</surname><given-names>F</given-names></name><name name-style="western"><surname>Schneider</surname><given-names>W</given-names></name><name name-style="western"><surname>Sommer</surname><given-names>C</given-names></name><name name-style="western"><surname>Carpenter</surname><given-names>KE</given-names></name><name name-style="western"><surname>Niem</surname><given-names>VH</given-names></name></person-group> (<role>Eds</role>) <source>Guía FAO para la identificación de especies para los fines de la pesca. Pacífico centro-oriental. Vol. I. Plantas e Invertebrados</source>. <publisher-name>FAO</publisher-name>, <publisher-loc>Roma</publisher-loc>, <fpage>417</fpage>–<lpage>537</lpage>.</mixed-citation></ref><ref id="B39"><mixed-citation xmlns:xlink="http://www.w3.org/1999/xlink" xlink:type="simple"><person-group><name name-style="western"><surname>Tavares</surname><given-names>C</given-names></name></person-group> (<year>2009</year>) <article-title>New record of <italic><tp:taxon-name><tp:taxon-name-part taxon-name-part-type="genus">Benthesicymus</tp:taxon-name-part> <tp:taxon-name-part taxon-name-part-type="species">carinatus</tp:taxon-name-part></tp:taxon-name></italic> Smith, 1884 (<tp:taxon-name><tp:taxon-name-part taxon-name-part-type="order">Decapoda</tp:taxon-name-part></tp:taxon-name>: <tp:taxon-name><tp:taxon-name-part taxon-name-part-type="family">Benthesicymidae</tp:taxon-name-part></tp:taxon-name>), with some notes on its morphology deduced from SEM observations.</article-title><source>Cahiers de Biologie Marine</source><volume>50</volume>(<issue>2</issue>): <fpage>199</fpage>–<lpage>205</lpage>.</mixed-citation></ref><ref id="B19"><mixed-citation xmlns:xlink="http://www.w3.org/1999/xlink" xlink:type="simple"><person-group><name name-style="western"><surname>Hendrickx</surname><given-names>ME</given-names></name><name name-style="western"><surname>Estrada-Navarrete</surname><given-names>FD</given-names></name></person-group> (<year>1996</year>) <source>Los camarones Pelágicos (<tp:taxon-name><tp:taxon-name-part taxon-name-part-type="subphylum">Crustacea</tp:taxon-name-part></tp:taxon-name>: <tp:taxon-name><tp:taxon-name-part taxon-name-part-type="suborder">Dendrobranchiata</tp:taxon-name-part></tp:taxon-name> y <tp:taxon-name><tp:taxon-name-part taxon-name-part-type="infraorder">Caridea</tp:taxon-name-part></tp:taxon-name>) del Pacífico mexicano</source>. <publisher-name>Comisión Nacional para el Conocimiento y Uso de la Biodiversidad e Inst. Cienc. Mar y Limnol., UNAM</publisher-name>, <publisher-loc>México, DF</publisher-loc>, <size units="page">157 pp</size>.</mixed-citation></ref><ref id="B28"><mixed-citation xmlns:xlink="http://www.w3.org/1999/xlink" xlink:type="simple"><person-group><name name-style="western"><surname>Milne-Edwards</surname><given-names>A</given-names></name><name name-style="western"><surname>Bouvier</surname><given-names>EL</given-names></name></person-group> (<year>1909</year>) <article-title>Reports on the results of dredging, under the supervision of Alexander Agassiz, in the Gulf of Mexico (1877–78), in the Caribbean Sea (1878–79), and along the Atlantic coast of the United States (1880), by the U.S. Coast Survey Steamer “Blake”, Lieut.-Com. C.D. Sigsbee, U.S.N., and Commander J.R. Bartlett, U.S.N., commanding. 44. Les Pénéides et Sténopides.</article-title><source>Memoirs of the Museum of Comparative Zoology at Harvard College</source><volume>27</volume>(<issue>3</issue>): <fpage>177</fpage>–<lpage>274</lpage>.</mixed-citation></ref><ref id="B16"><mixed-citation xmlns:xlink="http://www.w3.org/1999/xlink" xlink:type="simple"><person-group><name name-style="western"><surname>Hendrickx</surname><given-names>ME</given-names></name></person-group> (<year>1996</year>) <source>Los camarones <tp:taxon-name><tp:taxon-name-part taxon-name-part-type="superfamily">Penaeoidea</tp:taxon-name-part></tp:taxon-name> bentónicos (<tp:taxon-name><tp:taxon-name-part taxon-name-part-type="subphylum">Crustacea</tp:taxon-name-part></tp:taxon-name>: <tp:taxon-name><tp:taxon-name-part taxon-name-part-type="order">Decapoda</tp:taxon-name-part></tp:taxon-name>: <tp:taxon-name><tp:taxon-name-part taxon-name-part-type="suborder">Dendrobranchiata</tp:taxon-name-part></tp:taxon-name>) del Pacífico mexicano.</source><publisher-name>Comisión Nacional para el Conocimiento y Uso de la Biodiversidad e Instituto de Ciencias del Mar y Limnología</publisher-name>, <publisher-loc>UNAM, México, DF</publisher-loc>, <size units="page">148 pp</size>.</mixed-citation></ref><ref id="B30"><mixed-citation xmlns:xlink="http://www.w3.org/1999/xlink" xlink:type="simple"><person-group><name name-style="western"><surname>Moscoso</surname><given-names>V</given-names></name></person-group> (<year>2012</year>) <article-title>Catálogo de crustáceos decápodos y estomatópodos del Perú.</article-title><source>Boletín del Instituto del Mar del Perú</source><volume>27</volume>(<issue>1–2</issue>): <fpage>1</fpage>–<lpage>208</lpage>.</mixed-citation></ref><ref id="B1"><mixed-citation xmlns:xlink="http://www.w3.org/1999/xlink" xlink:type="simple"><person-group><name name-style="western"><surname>Barriga</surname><given-names>E</given-names></name><name name-style="western"><surname>Salazar</surname><given-names>C</given-names></name><name name-style="western"><surname>Palacios</surname><given-names>J</given-names></name><name name-style="western"><surname>Romero</surname><given-names>M</given-names></name><name name-style="western"><surname>Rodríguez</surname><given-names>A</given-names></name></person-group> (<year>2009</year>) <article-title>Distribución, abundancia y estructura poblacional del langostino rojo de profundidad <italic><tp:taxon-name><tp:taxon-name-part taxon-name-part-type="genus">Haliporoides</tp:taxon-name-part> <tp:taxon-name-part taxon-name-part-type="species">diomedeae</tp:taxon-name-part></tp:taxon-name></italic> (<tp:taxon-name><tp:taxon-name-part taxon-name-part-type="subphylum">Crustacea</tp:taxon-name-part></tp:taxon-name>: <tp:taxon-name><tp:taxon-name-part taxon-name-part-type="order">Decapoda</tp:taxon-name-part></tp:taxon-name>: <tp:taxon-name><tp:taxon-name-part taxon-name-part-type="family">Solenoceridae</tp:taxon-name-part></tp:taxon-name>) frente a la zona norte de Perú (2007–2008).</article-title><source>Latin America Journal of Aquatic Research</source><volume>37</volume>(<issue>3</issue>): <fpage>371</fpage>–<lpage>380</lpage>.</mixed-citation></ref><ref id="B29"><mixed-citation xmlns:xlink="http://www.w3.org/1999/xlink" xlink:type="simple"><institution xlink:type="simple">Ministerio de la Producción</institution> (<year>2004</year>) <source>Resolución Directorial 174–2004-Produce/DNEPP</source>. <ext-link ext-link-type="uri" xlink:href="http://www2.produce.gob.pe/dispositivos" xlink:type="simple">www2.produce.gob.pe/dispositivos</ext-link> [<date-in-citation content-type="access-date">Consulted in October 2014</date-in-citation>]</mixed-citation></ref><ref id="B3"><mixed-citation xmlns:xlink="http://www.w3.org/1999/xlink" xlink:type="simple"><person-group><name name-style="western"><surname>Chan</surname><given-names>T-Y</given-names></name></person-group> (<year>1998</year>) <article-title>Shrimps and prawns</article-title> In: <person-group><name name-style="western"><surname>Carpenter</surname><given-names>KE</given-names></name><name name-style="western"><surname>Niem</surname><given-names>VH</given-names></name></person-group> (<role>Eds</role>) <source>The living marine resources of the western central Pacific. Vol. 2. Cephalopods, crustaceans, holothurians and sharks</source>. <publisher-name>FAO</publisher-name>, <publisher-loc>Roma</publisher-loc>, <fpage>852</fpage>–<lpage>971</lpage>.</mixed-citation></ref></ref-list></tp:taxon-treatment>
